# Supplementary material for: The association of food ingredients in breakfast cereal products and fumonisins production: risks identification and predictions
Source: Mycotoxin Res. 2023 May 11;39(3):165–75. doi: 10.1007/s12550-023-00483-5 (PMC10393861; doi:10.1007/s12550-023-00483-5)
Supplement: Supplementary file 1 — Supplementary file1 (XLSX 27 KB) [file 12550_2023_483_MOESM1_ESM.xlsx]

## Sheet: Sheet1
Progressive number	Organic	Ingredients																						Weight	Package
		Bran	Common wheat	Buckwheat	Amaranth (grain)	Farro flour	Rye	Oat	Corn	Barley	Rice	Millet	Multigrain generic	Soy	Sugar cane	Honey	cacao	Dried Milk	syrup	golden raisin	raisin	Sunflower oil	dried fruits
1	YES								1						yes									360	plastic
2	YES								0.39		0.258				0.21		0.143							375	paper
3	YES												0.56							0.15	0.11	0.03	0.035	500	paper
4	YES								1															200	plastic
5	YES								0.897		0.1													375	plastic
6	YES		yes			yes		yes	yes		yes		1		yes	yes	yes							300	plastic
7	YES			1																				500	plastic
8	YES							1																500	plastic
9	YES													1										500	plastic
10	YES		yes			yes	yes	yes		yes	yes		1											500	plastic
11	YES									1														500	plastic
* 12	YES								yes				0.54		0.39	0.07						yes		200	plastic
13	YES									0.84						0.16								200	plastic
14	YES				0.2	yes						yes				yes						yes		375	plastic
15	YES		0.3					0.34	yes	0.12										0.12			0.12	500	plastic
16	YES							0.79			0.08											yes	0.07	500	plastic
17	YES								0.9	yes					0.1									375	paper
18	YES							0.53	0.06	yes										0.255			0.155	375	paper
19	YES					0.92									0.08									300	plastic
20	YES							1																300	paper
21	YES	0.65	0.3						yes															250	paper
22	YES								0.897		0.1													300	paper
23	YES		yes					yes		yes										yes	yes	yes	yes	400	paper
24	YES								0.71		yes				0.256		0.034		yes					375	plastic
25	YES								1															500	plastic
* 26	YES								yes				0.54		0.39	0.07						yes		200	plastic
27	YES								yes				0.534		0.4		0.05	0.016				yes		200	plastic
28	YES		yes				yes	yes		yes			1											500	plastic
29	YES							1																500	plastic
30	YES				0.085			0.66		yes	yes								0.23			0.025	0.033	375	plastic
31	NO		0.14					0.2		0.15	yes		0.6											315	paper
32	NO		0.509					0.071		yes	0.374				0.046									450	paper
33	NO		0.37							0.08	0.46				0.085									480	paper
34	NO														yes	0.02						yes		360	paper
35	NO		0.95							yes					0.05									360	paper
36	NO		0.2							yes	0.61				0.19			yes						360	paper
37	NO	0.66	0.21					0.06							0.07									360	paper
38	NO		0.267					0.267	0.02	0.164	0.02				0.22	0.039								360	paper
39	NO	0.9	0.06					yes	yes	yes	yes				yes	0.004						yes	0.08	360	paper
40	NO	0.34	0.08				0.02	0.07		0.02	0.19											0.22	0.05	320	paper
41	NO		yes					0.55		yes					yes							yes		400	paper
42	NO		0.61							yes					yes									360	paper
43	NO								0.98						0.02									360	paper
44	NO								1						yes									360	paper
45	NO							1																400	paper
46	NO		yes					0.45		yes					yes	yes		yes				yes	0.145	270	paper
47	NO		0.87												0.13									360	paper
48	NO								0.62						0.38									360	paper
49	NO		yes				yes	0.39		yes	yes		0.61		yes							yes		360	paper
50	NO		0.898						yes	yes					0.1	yes								375	paper
51	NO		0.11							yes	0.75				0.14	yes		yes						375	paper
52	NO		0.15					0.15	0.08	yes	0.15				yes	0.06						yes		375	paper
53	NO								1						yes									375	paper
54	NO	0.6	0.4												yes									375	paper
55	NO		0.45					0.253			0.253							0.044						330	paper
56	NO		0.315							0.075	0.44				0.17									375	paper
57	NO								0.91	yes					0.09									500	paper
58	NO								0.89	yes					0.11									500	paper
