# Supplementary material for: The association of food ingredients in breakfast cereal products and fumonisins production: risks identification and predictions
Source: Mycotoxin Res. 2023 May 11;39(3):165–75. doi: 10.1007/s12550-023-00483-5 (PMC10393861; doi:10.1007/s12550-023-00483-5)
Supplement: Supplementary file 2 — Supplementary file2 (XLSX 12 KB) [file 12550_2023_483_MOESM2_ESM.xlsx]

## Sheet: fumonisins
Progressive number	Fumonisins Concentration (mg/g)
	Replica 1	Replica 2	Replica 3	Replica 4
	conc ng/g	conc ng/g	conc ng/g	conc ng/g
1	< 25	< 25	< 25	< 25
2	141.31	142.75	128.21	128.15
3	not detected	not detected	not detected	not detected
4	56.03	55.8	67.23	67.78
5	89.29	90.59	66.76	67.3
6	48.66	48.83	34.88	35.25
7	not detected	not detected	< 25	< 25
8	not detected	not detected	not detected	not detected
9	not detected	< 25	< 25	< 25
10	not detected	not detected	not detected	not detected
11	< 25	< 25	< 25	< 25
12	< 25	< 25	< 25	< 25
13	not detected	not detected	< 25	< 25
14	< 25	< 25	not detected	not detected
15	not detected	not detected	not detected	not detected
16	not detected	not detected	not detected	not detected
17	< 25	< 25	< 25	< 25
18	not detected	not detected	not detected	not detected
19	< 25	< 25	n.r.	n.r.
20	< 25	< 25	< 25	< 25
21	< 25	< 25	< 25	< 25
22	155.95	156.92	155.77	156.74
23	< 25	< 25	not detected	not detected
24	104.11	100.98	105.91	100.41
25	40.08	51.84	40.02	51.74
26	28.05	31.83	27.57	31.42
27	< 25	< 25	< 25	< 25
28	< 25	< 25	< 25	< 25
29	< 25	< 25	< 25	< 25
30	30.56	< 25	30.12	< 25
31	< 25	< 25	< 25	< 25
32	< 25	< 25	< 25	< 25
33	not detected	not detected	not detected	not detected
34	< 25	< 25	< 25	< 25
35	n.r.	< 25	< 25	< 25
36	< 25	< 25	< 25	< 25
37	< 25	< 25	< 25	< 25
38	< 25	< 25	not detected	not detected
39	< 25	< 25	< 25	< 25
40	not detected	not detected	< 25	< 25
41	not detected	not detected	not detected	not detected
42	not detected	not detected	not detected	not detected
43	< 25	< 25	< 25	< 25
44	< 25	< 25	< 25	< 25
45	< 25	< 25	not detected	not detected
46	not detected	not detected	< 25	< 25
47	< 25	< 25	< 25	< 25
48	29.47	32.2	< 25	< 25
49	< 25	< 25	not detected	not detected
50	not detected	not detected	< 25	< 25
51	< 25	< 25	not detected	not detected
52	< 25	< 25	< 25	< 25
53	< 25	< 25	26.11	26.03
54	< 25	< 25	< 25	< 25
55	< 25	< 25	< 25	< 25
56	< 25	< 25	< 25	< 25
57	< 25	< 25	34.85	32.92
58	140.72	145.84	147.69	150.93
